# Supplementary material for: Bartonella spp. infection in people with Mild Cognitive Impairment: A pilot study
Source: PLoS One. 2024 Aug 22;19(8):e0307060. doi: 10.1371/journal.pone.0307060 (PMC11340988; doi:10.1371/journal.pone.0307060)
Supplement: S1 File — This spreadsheet contains the serology, PCR, and questionnaire data collected for this study. Some subjects in the spreadsheet were not included in analysis for reasons described in the manuscript. (CSV) [file pone.0307060.s001.csv]

id	group	BvbI	BvbII	BhSA2	Bk	Bq	dd_Original	qPCR_Original	D7_ddPCR	D7_qPCR	D14_ddPCR	D14_qPCR	D21_ddPCR	D21_qPCR	living_area	Fatigue	Headache	Difficulty remembering	Mental Confusion	Disorientation	Hallucinations	Irritability/Rage/Aggression	Blurred vision	Eye pain	Sleepiness	Difficulty sleeping (insomnia)	Balance problems	Chronic fatigue	Bowel Dysfunction	Bladder Dysfunction	Shortness of breath	Poor Appetite	Weight loss	Diarrhea	Vomiting	Weight Gain	Depressed Mood	Chest Pain	Fainting episodes	Tachycardia	Bradycardia	Fever	Rash/Skin lesion	Seizure	Anxiety/Panic Attacks	Tremors or Shaking	Muscle Weakness	Muscle Pain	Loss of sensation or numbness
3	HC	16	16	64	16	16	Neg	Neg	Neg	Neg	Neg	Neg	Neg	Neg	Suburban	N	N	N	N	N	N	N	N	N	N	N	N	N	N	N	N	N	N	N	N	Y	Y	N	N	N	N	N	N	N	N	N	N	N	N
7	HC	16	16	64	64	16	Neg	Neg	Neg	Neg	Neg	Neg	Neg	Neg	Suburban	N	N	N	N	N	N	N	N	N	N	N	N	N	N	N	N	N	N	N	N	N	N	N	N	N	N	N	N	N	N	N	Y	N	N
9	HC	16	32	64	32	64	Neg	Neg	Neg	Neg	Neg	Neg	Neg	Neg	Suburban	N	N	N	N	N	N	N	N	N	N	N	N	N	N	N	N	N	N	N	N	N	N	N	N	N	N	N	N	N	N	N	N	N	N
14	HC	128	256	128	64	64	Neg	Neg	Neg	Neg	Neg	Neg	Neg	Neg	Suburban	N	N	N	N	N	N	N	N	N	N	Y	Y	N	Y	Y	N	N	N	N	N	N	N	N	N	N	N	N	N	N	N	N	N	N	N
17	HC	16	32	256	16	16	Neg	Neg	Neg	Neg	Neg	Neg	Neg	Neg	Urban	Y	N	Y	N	N	N	N	N	N	N	N	Y	N	N	N	Y	N	N	N	N	N	N	N	N	N	N	N	N	N	N	N	N	Y	N
22	HC	1024	512	256	512	512	Neg	Neg	Neg	Bartonella henselae	Neg	Neg	Neg	Neg	Suburban	N	N	N	N	N	N	N	N	N	N	N	N	N	N	N	N	N	N	N	N	N	N	N	N	N	N	N	N	N	N	N	N	N	N
23	HC						Neg	Neg	Neg	Neg	Neg	Neg	Neg	Neg
30	HC	128	64	128	128	64	Neg	Neg	Neg	Neg	Neg	Neg	Neg	Neg	Suburban	N	N	N	N	N	N	N	N	N	N	N	N	N	N	N	N	N	N	N	N	Y	N	N	N	N	N	N	N	N	N	N	N	N	N
31	P	256	512	128	256	512	Neg	Neg	Neg	Neg	Neg	Neg	Neg	Neg	Suburban	N	Y	Y	N	N	N	N	N	Y	N	Y	N	Y	N	N	Y	N	N	N	N	Y	Y	Y	N	N	N	N	N	N	N	N	N	N	N
32	HC	128	128	256	16	32	Neg	Neg	Neg	Neg	Neg	Neg	Neg	Bartonella quintana	Suburban	N	N	N	N	N	N	N	N	N	Y	Y	N	N	N	N	N	Y	N	N	N	N	N	N	N	N	N	N	N	N	N	N	N	N	N
33	HC	64	32	32	64	64	Neg	Bartonella quintana	Neg	Neg	Neg	Neg	Neg	Neg	Urban	N	N	N	N	N	N	N	N	N	N	N	N	N	N	N	N	N	N	N	N	N	N	N	N	N	N	N	N	N	N	N	N	N	N
34	HC	16	32	64	16	32	Neg	Neg	Neg	Neg	Neg	Neg	Neg	Neg	Suburban	N	N	N	N	N	N	N	N	N	N	N	N	N	N	N	N	N	N	N	N	N	N	N	N	N	N	N	N	N	N	N	N	N	N
36	HC	16	16	16	16	16	Neg	Neg	Neg	Neg	Neg	Neg	BSpp(2);Bo(2)?	Neg	Urban	N	N	N	N	N	N	N	N	N	N	N	N	N	N	N	N	N	N	N	N	N	N	N	N	N	N	N	N	N	N	N	N	N	N
38	HC	32	64	16	16	16	Neg	Neg	Neg	Neg	Neg	Neg	Neg	Neg	Suburban	N	N	N	N	N	N	N	N	N	N	N	N	N	N	N	N	N	N	N	N	N	N	N	N	N	N	N	N	N	N	N	N	Y	N
39	HC	32	64	64	32	16	Neg	Neg	Neg	Neg	Neg	Neg	Neg	Neg	Suburban	N	N	N	N	N	N	N	N	N	N	N	N	N	N	N	N	N	N	N	N	N	N	N	N	N	N	N	N	N	N	N	N	N	N
41	HC	16	16	16	16	16	Neg	Bartonella quintana	Neg	Neg	Neg	Neg	Bspp(1)	Neg	Suburban	N	N	N	N	N	N	N	N	N	N	Y	N	N	N	N	N	N	N	N	N	N	N	N	N	N	N	N	N	N	N	N	N	N	N
42	HC	32	32	64	32	32	Neg	Neg	Neg	Neg	Neg	Neg	Neg	Neg	Rural/Farm	N	N	N	N	N	N	N	N	N	Y	Y	Y	N	N	N	N	N	N	N	N	N	N	N	N	N	Y	N	N	N	N	N	Y	Y	N
45	HC	128	128	64	128	64	Neg	Neg	Neg	Neg	Neg	Neg	Neg	Neg	Rural/Wooded	N	N	N	N	N	N	N	N	N	N	N	N	N	N	N	N	N	N	N	N	N	N	N	N	N	N	N	N	N	N	N	N	Y	N
47	HC	16	16	32	16	256	Neg	Neg	Neg	Neg	Neg	Neg	Neg	Neg	Urban	N	N	Y	N	N	N	N	N	N	N	N	N	N	N	N	N	N	N	N	N	N	N	N	N	N	N	N	N	N	N	N	N	N	N
49	P	32	16	16	32	16	Bspp(3)	Neg		Neg	Neg	Neg	Neg	Neg	Suburban	N	N	Y	N	N	N	N	N	N	N	N	N	N	N	N	N	N	N	N	N	N	N	N	N	N	N	N	N	N	N	N	N	N	N
51	P	32	64	128	64	16	Neg	Neg	Neg	Neg	Neg	Neg	Neg	Neg	Urban	N	N	Y	N	N	N	N	N	N	N	N	N	N	N	N	N	N	N	N	N	N	Y	N	N	N	N	N	N	N	Y	N	N	N	N
52	HC	64	32	64	32	32	Bspp(2)	Neg	Neg	Neg	Neg	Neg	Neg	Neg	Urban	N	N	Y	N	N	N	N	N	N	N	N	N	N	N	N	N	N	N	N	N	N	N	N	N	N	N	N	N	N	N	N	N	N	N
55	HC	256	256	256	128	64	Neg	Neg	Neg	Neg	Neg	Neg	Neg	Neg	Suburban	N	N	N	N	N	N	N	N	N	N	N	N	N	N	N	N	N	N	N	N	N	N	N	N	N	N	N	N	N	N	N	N	N	Y
56	HC	256	128	256	128	128	Neg	Neg	Neg	Neg	Neg	Neg	Neg	Neg	Suburban	N	N	N	N	N	N	N	N	N	N	N	Y	N	N	N	N	N	N	N	N	N	N	N	N	Y	N	N	N	N	N	N	N	N	N
59	P	32	16	32	32	32	Bspp(8)	Neg	Neg	Neg	Bspp(1); Piro(2)	Neg	Neg	Neg	Suburban	N	N	Y	N	N	N	N	N	N	N	Y	N	N	N	N	N	N	N	N	N	N	N	N	N	N	N	N	N	N	N	N	N	N	N
61	HC	16	16	16	16	16	Neg	Neg	Neg	Neg	Neg	Neg	Neg	Neg	Suburban	N	N	N	N	N	N	N	N	N	N	N	N	N	N	N	N	N	N	N	N	N	N	N	N	N	N	N	N	N	N	N	N	N	N
62	HC	128	128	128	128	256	Neg	Neg	Neg	Neg	Neg	Neg	Neg	Neg	Rural/Wooded	Y	N	N	N	N	N	N	N	N	Y	N	N	N	N	N	N	N	N	N	N	N	N	N	N	N	N	N	N	N	N	N	N	N	N
63	HC	32	16	32	32	16	Neg	Neg	Neg	Neg	Neg	Neg	Neg	Neg	Suburban	N	N	N	N	N	N	N	N	N	N	N	N	N	N	N	N	N	N	N	N	N	N	N	N	N	N	N	N	N	N	N	N	N	N
67	HC	256	64	64	64	64	Neg	Neg	Neg	Neg	Neg	Neg	Neg	Neg	Suburban	Y	Y	Y	N	N	N	N	N	N	Y	N	Y	N	N	N	Y	N	N	N	N	N	Y	Y	N	N	Y	N	Y	N	N	N	N	Y	N
69	HC	64	32	64	32	256	Neg	Neg	Neg	Neg	Bspp(2)	Neg	Neg	Neg	Suburban	N	Y	N	N	N	N	N	N	N	N	N	N	N	N	N	N	N	N	N	N	N	N	N	N	N	N	N	Y	N	N	N	N	N	N
72	P	64	64	64	32	32	Neg	Neg	Neg	Neg	Neg	Neg	Neg	Neg	Suburban	N	N	Y	N	N	N	Y	N	N	N	N	N	N	N	N	N	N	N	N	N	N	N	N	N	N	N	N	N	N	Y	Y	N	N	N
73	HC	512	256	256	128	128	Neg	Neg	Neg	Neg	Bspp(1); Piro(3)	Neg	Neg	Neg	Suburban	Y	Y	N	N	N	N	Y	N	N	N	Y	N	N	N	N	N	N	N	N	N	N	Y	N	N	N	N	N	Y	N	Y	N	N	N	N
76	HC	16	16	16	16	32	Neg	Neg	Neg	Neg	Neg	Neg	Neg	Neg	Suburban	N	N	N	N	N	N	N	Y	N	N	N	N	N	N	Y	N	N	N	N	N	N	N	N	N	N	N	N	N	N	N	N	N	N	N
78	P	64	64	64	64	64	Neg	Neg	Neg	Neg	Neg	Neg	Neg	Neg	Suburban	Y	N	Y	Y	N	N	N	N	N	N	N	N	N	N	N	N	N	N	N	N	N	Y	N	N	N	N	N	N	N	Y	N	N	N	N
81	HC	16	16	64	16	16	Neg	Neg	Neg	Neg	Bspp(1)	Neg	Neg	Neg	Urban	N	N	N	N	N	N	N	Y	N	N	N	Y	N	N	N	N	N	Y	N	N	N	N	N	Y	N	N	N	Y	N	N	N	N	N	Y
82	HC	128	128	128	64	64	Neg	Neg	Neg	Neg	Bspp(1); Piro(3)?	Neg	Neg	Neg	Suburban	N	N	Y	N	N	N	N	N	N	N	Y	N	N	N	N	N	N	N	N	N	N	N	N	N	N	N	N	N	N	N	N	N	Y	N
85	HC	64	128	64	256	64	Neg	Neg	Bspp(3)	Neg	Neg	Neg	Bspp(1); Piro(5)?	Neg	Urban	N	N	N	N	N	N	N	N	N	N	N	N	N	N	N	N	N	N	N	N	N	N	N	N	N	N	N	N	N	N	N	N	N	N
86	HC	64	128	64	256	64	Neg	Neg	Neg	Neg	Bspp(1)	Neg	Neg	Neg	Rural/Wooded	N	N	N	N	N	N	N	N	N	N	N	N	N	N	N	N	N	N	N	N	Y	N	N	N	N	N	N	Y	N	N	N	N	N	N
91	HC	64	32	64	128	64	Neg	Neg	Neg	Neg	Bspp(1)	Neg	Bspp(1)	Neg	Rural/Farm	Y	N	Y	N	N	N	N	N	N	N	Y	N	N	N	N	N	N	N	Y	N	N	Y	N	N	N	N	Y	N	N	Y	N	N	N	Y
92	HC	32	16	32	32	32	Neg	Neg	Neg	Neg	Neg	Neg	Neg	Bartonella quintana	Urban	N	N	N	N	N	N	N	N	N	N	N	N	N	N	N	N	N	N	N	N	N	N	N	N	N	N	N	N	N	N	N	N	N	N
93	HC	32	16	32	16	32	Neg	Neg	Neg	Neg	Bspp(1); Piro(1)	Neg	Neg	Neg	Suburban	N	N	Y	N	N	N	N	N	N	N	Y	N	N	N	N	N	N	N	N	N	N	N	N	N	N	N	N	N	N	N	N	N	N	N
95	HC	256	128	256	16	128	Neg	Neg	Neg	Neg	Bspp(1)	Neg	Neg	Neg	Urban	N	N	N	N	N	N	N	N	N	N	N	N	N	Y	N	Y	N	N	Y	Y	N	Y	N	N	N	N	Y	Y	N	N	N	N	Y	Y
101	HC	64	64	64	64	128	Neg	Neg	Neg	Neg	Bspp(1); Piro(1)?	Neg	Neg	Neg	Suburban	N	N	N	N	N	N	N	N	N	N	N	N	N	N	N	N	N	N	N	N	N	N	N	N	N	N	N	N	N	N	N	N	N	N
102	HC	128	64	128	32	128	Neg	Neg	Neg	Neg	Bspp(1)	Neg	Neg	Neg	Urban	Y	N	N	N	N	N	N	N	N	N	Y	N	N	N	Y	N	N	N	N	N	N	N	N	N	N	N	N	N	N	N	N	N	N	N
104	HC	16	16	16	32	32	Neg	Neg	Neg	Neg	Neg	Neg	Neg	Neg	Suburban	N	N	N	N	N	N	N	N	N	N	N	N	N	N	N	N	N	N	Y	N	N	N	N	N	N	N	N	N	N	N	N	N	N	N
107	P	32	16	32	32	32	Neg	Neg	Neg	Neg	Neg	Neg	Neg	Neg	Rural/Wooded	N	N	Y	N	Y	N	N	N	N	N	N	N	N	N	N	N	N	N	N	N	N	N	N	N	N	N	N	Y	N	N	N	N	Y	N
108	HC	32	16	64	32	32	Bspp(1)	Neg	Neg	Neg	Neg	Neg	Neg	Neg	Suburban	N	N	N	N	N	N	N	N	N	N	N	Y	N	N	N	N	N	N	N	N	N	Y	N	N	N	N	N	N	N	N	N	N	N	N
110	HC	32	16	16	16	32	Neg	Neg	Bspp(1)	Neg	Neg	Neg	Neg	Neg	Rural/Wooded	N	N	Y	N	N	N	N	N	N	N	Y	N	N	N	N	N	N	N	N	N	N	N	N	N	N	N	N	N	N	N	N	N	N	N
112	HC	16	16	16	16	16	Neg	Neg	Bspp(1)	Neg	Neg	Neg	Neg	Neg	Suburban	N	N	N	N	N	N	N	N	N	N	N	N	N	N	N	N	N	N	N	N	N	N	N	N	N	N	N	N	N	N	N	N	N	N
113	HC	32	16	32	32	32	Neg	Neg	Neg	Neg	Neg	Neg	Neg	Neg	Urban	N	N	N	N	N	N	N	N	N	N	Y	N	N	N	N	N	N	N	N	N	N	N	N	N	N	N	N	N	N	N	N	N	N	N
116	HC	64	64	64	128	64	Neg	Neg	Neg	Neg	Neg	Neg	Neg	Neg	Suburban	N	N	N	N	N	N	N	N	N	N	N	N	N	N	N	N	N	N	N	N	N	N	N	N	N	N	N	N	N	N	N	N	N	N
124	HC	256	128	128	128	64	Neg	Neg	Neg	Neg	Neg	Neg	Neg	Neg	Urban	N	N	N	N	N	N	N	N	N	N	Y	N	N	N	N	N	N	N	N	N	N	N	N	N	N	N	N	N	N	N	N	N	N	N
125	HC	64	64	64	32	64	Neg	Neg	Neg	Neg	Neg	Neg	Neg	Neg	Suburban	N	Y	N	N	N	N	N	N	N	N	N	N	N	N	N	N	N	N	N	N	Y	N	N	N	N	N	N	N	N	N	N	N	N	N
126	P	128	16	256	64	64	Neg	Neg	Neg	Neg	Neg	Neg	Neg	Neg
127	HC	128	128	128	64	64	Neg	Neg	Bspp(1)	Neg	Neg	Neg	Neg	Neg	Urban	N	N	N	N	N	N	N	N	N	N	N	N	N	N	N	N	N	N	N	N	N	N	N	N	N	N	N	N	N	N	N	N	N	N
132	HC	32	32	64	32	32	Neg	Neg	Neg	Neg	Neg	Neg	Neg	Neg	Rural/Wooded	N	N	N	N	N	N	N	N	N	N	N	N	N	N	N	N	N	N	N	N	N	N	N	N	N	N	N	N	N	N	N	N	N	N
133	HC	128	32	64	32	64	Neg	Neg	Neg	Neg	Neg	Neg	Bspp(1)	Neg	Rural/Wooded	N	N	N	N	N	N	N	N	N	N	Y	N	N	N	N	N	N	N	N	N	N	N	N	N	N	N	N	N	N	N	N	N	N	Y
137	HC	128	64	128	64	64	Neg	Neg	Neg	Neg	Neg	Neg	Neg	Neg	Urban	Y	Y	Y	N	N	N	N	N	N	Y	Y	N	N	N	N	Y	Y	N	N	N	N	N	N	N	N	N	N	N	N	N	N	N	N	N
142	HC	16	16	16	16	32	Neg	Neg	Neg	Neg	Neg	Neg	Neg	Neg	Urban	Y	N	N	N	N	N	N	N	N	Y	Y	N	N	N	N	N	N	N	N	N	N	N	N	N	N	N	N	N	N	N	N	Y	Y	N
147	HC	32	32	32	16	64	Neg	Neg	Neg	Neg	Neg	Neg	Neg	Neg	Suburban	N	N	N	N	N	N	N	N	N	N	N	N	N	N	N	N	N	N	N	N	N	N	N	N	N	N	N	N	N	N	N	N	N	N
152	HC	16	16	16	16	64	Neg	Neg	Neg	Neg	Neg	Neg	Bspp(1)	Neg	Suburban	Y	N	Y	N	N	N	N	N	N	N	N	Y	N	N	N	Y	N	N	N	N	N	N	N	N	N	N	N	N	N	N	Y	N	N	Y
154	HC	64	64	64	64	64	Neg	Neg	Neg	Neg	Neg	Neg	Neg	Neg	Suburban	N	N	N	N	N	N	N	N	N	N	N	N	N	Y	N	N	N	N	Y	N	N	N	N	N	N	N	N	N	N	N	N	N	N	N
158	HC	32	32	32	64	32	Neg	Neg	Neg	Neg	Neg	Neg	Neg	Neg	Suburban	N	N	N	N	N	N	N	N	N	N	N	N	N	N	N	N	N	N	N	N	N	N	N	N	N	N	N	N	N	N	N	N	N	N
160	HC	16	16	16	16	16	Bspp(1); Piro(13)	Neg	Neg	Neg	Neg	Neg	Neg	Neg	Suburban	N	N	N	N	N	N	N	N	N	N	N	N	N	N	N	N	N	N	N	N	N	N	N	N	N	N	N	N	N	N	N	N	N	N
162	HC	32	32	16	32	32	Bspp(1)	Neg	Neg	Neg	Neg	Neg	Neg	Neg
166	HC	512	512	256	256	512	Neg	Neg	Neg	Neg	Neg	Neg	Neg	Neg	Urban	Y	N	N	N	N	N	N	N	N	N	Y	N	N	N	N	N	N	N	N	N	N	N	N	N	N	N	N	N	N	N	N	N	N	N
169	HC	16	64	32	16	128	Neg	Neg	Neg	Neg	Neg	Neg	Neg	Neg	Suburban	N	N	N	N	N	N	N	N	N	N	N	N	N	N	N	N	N	N	N	N	N	N	N	N	N	N	N	N	N	N	N	N	N	N
170	HC	32	32	16	32	32	Neg	Neg	Neg	Neg	Neg	Neg	Neg	Neg	Suburban	N	N	Y	N	N	N	N	N	N	N	N	N	N	N	N	N	N	N	N	N	N	N	N	N	N	N	N	N	N	N	N	N	N	N
173	HC	32	32	16	32	32	Neg	Neg	Bspp(1)	Neg	Bspp(1)	Neg	Neg	Neg	Suburban	N	N	N	N	N	N	N	N	N	N	N	N	N	N	N	N	N	N	N	N	N	N	N	N	N	N	N	N	N	N	N	N	N	N
174	HC	32	32	32	32	32	Neg	Neg	Bspp(1)	Neg	Neg	Neg	Neg	Neg	Suburban	N	N	Y	N	N	N	N	N	N	N	N	N	N	N	Y	N	N	N	N	N	N	N	N	N	N	N	N	N	N	N	N	N	N	N
176	HC	32	64	16	32	32	Neg	Neg	Neg	Neg	Neg	Neg	Neg	Neg	Suburban	N	N	N	N	N	N	N	N	N	N	N	N	N	N	N	N	N	N	N	N	N	N	N	N	N	N	N	N	N	N	N	N	N	N
182	HC	32	32	16	32	32	Neg	Neg	Neg	Neg	Neg	Neg	Neg	Neg	Suburban	N	N	N	N	N	N	N	N	N	N	N	N	N	N	N	N	N	N	N	N	N	N	N	N	N	N	N	Y	N	N	N	N	N	Y
185	HC	256	256	128	128	512	Neg	Neg	Neg	Neg	Neg	Neg	Neg	Neg	Urban	N	N	Y	N	N	N	N	N	N	N	N	Y	N	N	N	N	N	N	N	N	N	N	N	N	N	N	N	N	N	N	N	Y	N	N
186	P	64	32	128	32	32	Neg	Neg	Neg	Neg	Neg	Neg	Neg	Neg	Suburban	N	N	N	N	N	N	N	N	N	N	N	N	N	N	N	N	N	N	N	N	N	N	N	N	N	N	N	N	N	N	N	N	N	N
194	P	16	128	16	64	128	Neg	Neg	Neg	Neg	Neg	Neg	Neg	Neg	Urban	N	Y	Y	N	N	N	Y	N	N	Y	N	N	N	N	N	N	N	Y	N	N	N	N	Y	N	N	N	N	N	N	Y	N	N	Y	Y
196	P	32	32	32	32	32	Neg	Neg	Bspp(1)	Neg	Neg	Neg	Neg	Neg	Rural/Wooded	Y	N	Y	N	N	N	Y	N	N	N	N	N	N	N	N	N	N	N	N	N	N	N	N	N	N	N	N	N	N	N	N	N	N	Y
199	P	32	32	32	32	32	Neg	Neg	Neg	Neg	Neg	Neg	Neg	Neg	Suburban	Y	Y	Y	Y	Y	N	Y	N	Y	Y	N	Y	Y	Y	Y	N	N	N	Y	N	Y	Y	N	N	Y	N	N	Y	N	Y	Y	Y	Y	Y
[truncated: 37 more columns]
